# Supplementary material for: Pollution and Risk Assessments of Heavy Metal(loid)s in the Soil around Lead-Zinc Smelteries via Data Integration Analysis
Source: Int J Environ Res Public Health. 2022 Aug 6;19(15):9698. doi: 10.3390/ijerph19159698 (PMC9368718; doi:10.3390/ijerph19159698)
Supplement: Supplementary file 1 [file ijerph-19-09698-s001.zip]

Archive with 1 entries (1 files):
- ijerph-1821174-supplementary.pdf
